# Supplementary material for: Hereditary angioedema prevalence and satisfaction with prophylaxis in South Australia
Source: World Allergy Organ J. 2024 Jun 18;17(7):100918. doi: 10.1016/j.waojou.2024.100918 (PMC11239692; doi:10.1016/j.waojou.2024.100918)
Supplement: Supplementary File 1 — Additional Questions asked in the semi-structured interview. Published Quality of Life and Productivity tools are not included but available from their respective sources. [file mmc1.xlsx]

## Sheet: Sheet1
Questionaire administered, in addition to HAE-QOL, HAE-AS, WPAI and AES
Question	Free Text Answer?	Option 1	Option 2	Option 3	Option 4	Option 5	Option 6
Diagnosis of HAE
At what age was your first attack of HAE?	Yes
At what Age was the diagnosis of HAE given to you?	Yes
How was the diagnosis made?	Yes
By Whom was the diagnosis made?	Yes
Did you have any alternative diagnoses for your symptoms?	Yes
Did you have any invasive procedures such as surgery for symptoms related to HAE prior to a diagnosis?	Yes
Did you have any treatments for alternative diagoses to HAE?	Yes
Attacks
Do you have any triggers for your attacks?		Yes, Always	Some of the time	Never
If so Please specify?	Provided examples: ☐ Dental Procedures ☐ Infection ☐ Surgery ☐ Exercise/exertion ☐ Alcohol ☐ Emotional stress ☐ Physical trauma ☐ Menses ☐ Pregnancy
Do you have any symptoms preceding the attacks?	Yes
Treatments
For each treatment receieved since diagnosis:
The drug was/is take n for:		Treatment of acute attacks	Prevention of attacks on a long-term basis	Prevention of attacks on a short term basis (around surgery)
Overall when used as a treatment of acute attack how effective was it?		Very Effective (I Rarely if ever required other treatment)	Partially Effective (Some improvement, but incomplete or only sometimes works)	Ineffective (Did not work, I required other treatment)
Used as short-term prevention before a planned surgery or procedure, how effective is/was this treatment?		Effective - I did not have any HAE attacks during or after my procedure/s	Partially effective - some improvement but incomplete relief; or sometimes does not work and I may require further treatment	Ineffective - I had an attack during or after my procedure despite receiving this drug beforehand
If ineffective for short term prevention Please provide any further details…	Yes
Overall, when used as regular treatment for long-term prevention of attacks, how effective is this treatment?		Extremely effective - prevents 100% of attacks	Very effective - prevents more than 75% but less than 100% of attacks	Pretty effective - prevents 50% to 75% of attacks	Somewhat effective - prevents 25 to 50% of attacks	Ineffective - prevents less than 25% of attacks
Have you expereinced any side effects or complications of treatment?	Yes
I find/found taking this medication challenging or burdensome:		All the time	Most of the time	A good bit of the time	Some of the time	A little bit of the time	None of the time
I miss/missed doses of this medication when I am/was supposed to take it (either as a scheduled regular dose, or for acute treatment of an attack):		All the time	Most of the time	A good bit of the time	Some of the time	A little bit of the time	None of the time
I have had trouble accessing this medication:		All the time	Most of the time	A good bit of the time	Some of the time	A little bit of the time	None of the time
Overall satisfaction with the treatment	Visual Analogue Scale (VAS) 0 -10, from Extremely dissatisfied to Extremely Satisfied
